# Supplementary material for: Active synthesis of type I collagen homotrimer in Dupuytren’s fibrosis is unaffected by anti–TNF-α treatment
Source: JCI Insight. 2025 May 8;10(9):e175188. doi: 10.1172/jci.insight.175188 (PMC12128996; doi:10.1172/jci.insight.175188)
Supplement: Supporting data values [file jciinsight-10-175188-s191.xlsx]

## Sheet: 1A
Normal PF	Dupuytren's
2.34811	30.8993
2.65645	0.76313
1.02562	38.8812
2.0167	34.7273
1.63354	31.2655
0.515663	9.56656
0.83915	1.89408
1.21125	12.9107
5.94839	24.2179
2.26498	25.0198
2.46144	3.70764
1.03204	20.0565
8.75738	1.00417
	2.24622
	15.5033

## Sheet: 1B
Normal PF	Dupuytren's
0.338681	6.69229
1.52626	0.0970923
0.942131	5.40952
0.440587	5.02109
0.819037	6.71785
0.488524	4.99678
0.315454	0.262066
0.186597	4.35448
1.38992	6.86139
0.626549	3.54553
0.299993	0.317868
0.53868	4.48311
3.57019	0.470576
	0.61664
	1.94801

## Sheet: 1C
Normal PF	Dupuytren's
6.9331	4.61714
1.7405	7.85984
1.08862	7.18755
4.57731	6.9163
1.99446	4.65409
1.05555	1.91454
2.66014	7.22752
6.49127	2.96493
4.27967	3.52959
3.61501	7.05673
8.20498	11.6641
1.91587	4.4738
2.45292	2.13391
	3.64268
	7.95852

## Sheet: 1E
Age	a1(I):a2(1) chain ratio
56	2.29182
81	2.89818
67	2.40915
76	3.07478
43	2.57972
48	2.05031
56	2.13636
68	2.86656
71	2.50567
76	1.99528
68	2.19938
69	2.17662
47	3.38689
52	2.1887
58	2.31702
71	1.66684
50	2.18131
67	2.12004
66	2.17272
76	4.02925
65	2.22907
65	2.68348
80	2.04036
61	2.12095
53	2.16653
52	2.16604
72	2.43903

## Sheet: 1F
Age	Type I Homotrimeric Collagen percentage
56	12.7329
81	30.9912
67	16.9831
76	34.9548
43	22.4723
48	2.45358
56	6.38264
68	30.23
71	20.181
76	-0.23648
68	9.06516
69	8.11462
47	40.9488
52	8.62149
58	13.6824
71	-19.9876
50	8.31212
67	5.66226
66	7.94936
76	50.363
65	10.2764
65	25.47
80	1.97788
61	5.70283
53	7.68669
52	7.66569
72	18.0001

## Sheet: 1G
COL1A1:COL1A2 mRNA ratio	α1(I):α2(1) chain ratio
1.915	2.285
2.965	3.0657
3.096	2.1822
3.491	2.4318
3.53	2.5721
3.5581	2.8896
6.9163	2.6755
7.057	2.0442
7.228	2.402
7.9585	2.1596
9.344	2.1138
10.5835	2.161
11.664	2.13
12.278	2.1748
18.713	2.1702

## Sheet: 2A
First component (24.0%)	Second component (16.7%)
-0.02095	-3.0094
-0.27769	2.00509
2.58251	0.3395
2.9833	-1.05434
-0.06458	-0.23522
-1.67522	0.23878
-0.82472	-1.09299
1.36278	-0.34723
1.34968	1.18976
0.18825	-0.19181
0.10927	2.16885
-0.96797	0.12831
0.4067	2.33985
-3.13076	-0.6472
0.84022	-0.3818
-3.0694	0.31902
-1.24103	1.5835
-0.09428	-1.03923
-1.47441	-1.41801
2.17182	0.86829
0.77127	-2.37996
1.65507	0.01811
-1.57986	0.59814

## Sheet: 3B
Healthy	Ruptured
0.008	0.909
0.081	1.418
0.015	3.441
0.01	3.666
0.016	0.666
0.048	0.368
0.007	0.781
0.017	2.66
0.022	1.344
	0.41
	4.308
	0.828
	2.046
	0.24

## Sheet: 3C
Healthy	Ruptured
0.01	1.722
0.366	2.304
0.042	5.215
0.025	3.381
0.073	1.078
0.344	1.207
0.04	1.534
0.183	3.764
0.159	3.135
	1.395
	4.563
	1.726
	3.635
	1.018

## Sheet: 3D
Healthy	Ruptured
0.78	0.528
0.235	0.615
0.356	0.66
0.519	1.084
0.216	0.617
0.147	0.305
0.181	0.509
0.092	0.707
0.14	0.429
	0.294
	0.944
	0.48
	0.563
	0.236

[truncated: 40 more sheets: 3G, 3H, 4A, 4B, 4C, 4D, 4E, 4F, 4G, 4H, 4I, 6A, 6B, 6C, 6D, 6E, 6F, 6G, 6H, 6I …]
